# Supplementary material for: Establishment of normal myofiber size distribution in children and young adults
Source: J Neuropathol Exp Neurol. 2025 Nov 4;84(12):1159–73. doi: 10.1093/jnen/nlaf123 (PMC12713552; doi:10.1093/jnen/nlaf123)
Supplement: nlaf123_Supplementary_Data [file nlaf123_supplementary_data.zip]

Archive with 4 entries (4 files):
- Sup Figure 1.tif
- Table S1.docx
- Sup Figure 2.tif
- Sup Figure 3.tif
